# Supplementary material for: Copper Monitoring in Vineyard Soils of Central Italy Subjected to Three Antifungal Treatments, and Effects of Sub-Lethal Copper Doses on the Earthworm Eisenia fetida
Source: Toxics. 2022 Jun 8;10(6):310. doi: 10.3390/toxics10060310 (PMC9228243; doi:10.3390/toxics10060310)
Supplement: Supplementary file 1 [file toxics-10-00310-s001.zip]

Archive with 1 entries (1 files):
- toxics-1684269-supplementary.pdf
